# Supplementary material for: 2-Fluoro-l-histidine
Source: Acta Crystallogr Sect E Struct Rep Online. 2010 Oct 2;66(Pt 11):o2713. doi: 10.1107/S1600536810038663 (PMC3009228; doi:10.1107/S1600536810038663)
Supplement: Supplementary file 2 [file e-66-o2713-Isup2.hkl]

# 
# h,k,l, Fc-squared, Fo-squared, sigma(Fo-squared) and status flag 
# 
data_I
_shelx_title ' KA0003_0m in P2(1)2(1)2(1)' 
_shelx_refln_list_code          4 
_shelx_F_calc_maximum       84.03 
_exptl_crystal_F_000       360.00 
_reflns_d_resolution_high  0.8110 
 
loop_ 
 _symmetry_equiv_pos_as_xyz 
 'x, y, z' 
 '-x+1/2, -y, z+1/2' 
 '-x, y+1/2, -z+1/2' 
 'x+1/2, -y+1/2, -z' 
 
_cell_length_a     5.1880 
_cell_length_b     7.3480 
_cell_length_c    18.7169 
_cell_angle_alpha  90.000 
_cell_angle_beta   90.000 
_cell_angle_gamma  90.000 
 
_shelx_F_squared_multiplier     1.000 
 
loop_ 
 _refln_index_h 
 _refln_index_k 
 _refln_index_l 
 _refln_F_squared_calc 
 _refln_F_squared_meas 
 _refln_F_squared_sigma 
 _refln_observed_status 
   2   0   0     3011.81     2917.81     28.79 o 
   4   0   0       70.21       46.33      3.60 o 
   6   0   0       59.36       73.00      6.04 o 
   1   1   0     3795.94     4237.33     47.24 o 
   2   1   0        4.42        6.07      0.62 o 
   3   1   0      123.01      175.15      4.74 o 
   4   1   0       10.32        5.70      1.48 o 
   5   1   0       28.23       30.82      2.70 o 
   6   1   0        0.55        2.73      2.32 o 
   1   2   0      454.61      499.39     10.04 o 
   2   2   0     1034.79      928.61     20.44 o 
   3   2   0      102.25      134.13      2.44 o 
   4   2   0        1.70        1.82      2.00 o 
   5   2   0        7.07        5.78      1.92 o 
   6   2   0       11.36       12.03      3.40 o 
   1   3   0      390.47      470.47      9.06 o 
   2   3   0      818.53      906.72     12.72 o 
   3   3   0      783.76      754.38     11.73 o 
   4   3   0       90.08       96.00      2.78 o 
   5   3   0        2.88        7.25      2.28 o 
   6   3   0        0.11        0.25      2.81 o 
   0   4   0      733.37      668.35     19.02 o 
   1   4   0       66.11       44.14      1.65 o 
   2   4   0      178.54      126.87      5.77 o 
   4   4   0      173.61      198.37      8.93 o 
   5   4   0        6.71        6.83      2.17 o 
   1   5   0        1.10        2.38      0.68 o 
   2   5   0      803.35      827.74     18.32 o 
   5   5   0       71.37       83.36      3.99 o 
   0   6   0      241.49      259.99      7.61 o 
   1   6   0       31.43       18.88      1.14 o 
   2   6   0       40.47       58.70      5.03 o 
   1   7   0      223.59      216.83      4.02 o 
   2   7   0      198.00      181.18      3.31 o 
   0   8   0        0.01        1.84      2.48 o 
   1   8   0        0.03       -0.35      1.37 o 
   2   8   0       70.92       85.12      3.52 o 
   3   8   0       36.85       31.99      2.31 o 
   1   0   1      469.01      382.75      5.12 o 
   2   0   1        4.79        2.15      0.62 o 
   3   0   1      967.54      917.97      7.90 o 
   4   0   1      126.89      126.98      7.87 o 
   5   0   1      172.49      167.19      5.22 o 
   6   0   1      160.09      161.77      5.90 o 
  -6   1   1       68.60       79.88      4.42 o 
  -5   1   1       74.47       69.06      5.31 o 
  -4   1   1       44.52       39.61      2.41 o 
  -3   1   1       94.07      107.75      2.45 o 
  -2   1   1       65.41      109.61      1.82 o 
  -1   1   1     2926.40     2970.69     27.33 o 
   0   1   1      293.80      164.31     10.58 o 
   1   1   1     2924.86     2968.21     32.83 o 
   2   1   1       65.06      109.88      2.31 o 
   3   1   1       94.01      112.07      2.14 o 
   4   1   1       44.73       44.30      4.35 o 
   5   1   1       74.62       67.07      3.50 o 
   6   1   1       68.44       70.73      6.26 o 
  -6   2   1       61.43       57.45      5.04 o 
  -5   2   1      138.01      138.89      4.70 o 
  -4   2   1      304.59      303.27      5.86 o 
  -3   2   1      821.55      877.34      9.51 o 
  -2   2   1      457.23      494.92      7.72 o 
  -1   2   1     5727.34     5498.55     60.95 o 
   0   2   1      112.35      142.85      1.72 o 
   1   2   1     5729.94     5426.90     62.02 o 
   2   2   1      457.10      489.44      6.10 o 
   3   2   1      822.32      890.52      8.13 o 
   4   2   1      304.73      297.08      4.77 o 
   5   2   1      137.83      139.97      6.13 o 
   6   2   1       61.43       67.30      5.33 o 
  -6   3   1       36.67       35.30      4.15 o 
  -5   3   1       13.26       16.00      2.65 o 
  -4   3   1      237.96      220.86      4.43 o 
  -3   3   1       49.31       45.48      1.26 o 
  -2   3   1      418.39      472.89      7.79 o 
  -1   3   1      841.98      818.17      8.51 o 
   0   3   1        2.99        4.95      0.68 o 
   1   3   1      841.43      823.66     33.39 o 
   2   3   1      418.06      477.44     10.09 o 
   3   3   1       49.12       44.74      2.60 o 
   4   3   1      238.63      228.88      4.32 o 
   5   3   1       13.23       16.00      2.58 o 
   6   3   1       36.69       38.41      4.11 o 
  -5   4   1       38.33       36.98      3.12 o 
  -4   4   1      128.63      118.11      2.78 o 
  -2   4   1       87.98       87.20      4.91 o 
  -1   4   1      807.59      899.34      7.16 o 
   0   4   1        3.36       -0.35      0.59 o 
   1   4   1      806.76      903.35      9.68 o 
   2   4   1       87.90       83.16      4.89 o 
   4   4   1      128.37      117.76      6.70 o 
   5   4   1       38.08       47.46      3.52 o 
  -5   5   1       21.16       19.64      2.55 o 
  -4   5   1       75.13       68.94      1.90 o 
  -2   5   1      652.05      613.41     14.82 o 
  -1   5   1      252.73      253.23      3.76 o 
   0   5   1       77.00       87.99      1.97 o 
   1   5   1      253.06      232.31      3.44 o 
   2   5   1      652.15      628.03     14.99 o 
   5   5   1       21.24       21.77      2.44 o 
  -2   6   1      109.84      105.90      2.01 o 
  -1   6   1        6.45        2.84      1.18 o 
   0   6   1      317.22      253.66      9.40 o 
   1   6   1        6.32        2.58      0.84 o 
   2   6   1      109.62      105.92      6.25 o 
  -2   7   1       50.71       55.25      2.90 o 
  -1   7   1       69.73       63.44      4.23 o 
   0   7   1       46.01       49.24      2.77 o 
   1   7   1       69.83       57.62      4.52 o 
   2   7   1       50.74       51.88      1.81 o 
  -2   8   1       18.14       19.30      5.48 o 
  -1   8   1       67.26       71.32      2.70 o 
   0   8   1       53.40       56.18      2.63 o 
   1   8   1       67.45       70.15      3.44 o 
   2   8   1       18.14       23.67      2.28 o 
   0   9   1       36.59       38.65      3.61 o 
   1   0   2     2168.60     1900.52     13.78 o 
   2   0   2        0.02        6.02      0.67 o 
   3   0   2      107.96       99.71      1.97 o 
   4   0   2       51.97       76.77      3.12 o 
   5   0   2        0.17       -0.91      2.39 o 
   6   0   2        3.29        5.10      2.45 o 
  -6   1   2       18.23       20.15      3.02 o 
  -5   1   2      896.86      899.23     16.63 o 
  -4   1   2      116.14       86.85      3.35 o 
  -3   1   2      102.31       93.52      2.08 o 
  -2   1   2      307.50      269.18      3.22 o 
  -1   1   2      231.47      233.19      2.28 o 
   0   1   2      146.42      239.71      2.17 o 
   1   1   2      232.16      234.67      4.19 o 
   2   1   2      307.95      278.38      3.06 o 
   3   1   2      102.03       98.54      2.22 o 
   4   1   2      115.72       93.62      2.82 o 
   5   1   2      896.70      872.43     19.35 o 
   6   1   2       18.20       19.18      2.95 o 
  -6   2   2        6.48        6.19      3.03 o 
  -5   2   2       68.59       65.91      3.50 o 
  -4   2   2       85.81       85.25      5.16 o 
  -3   2   2       90.47       98.73      2.27 o 
  -2   2   2      902.63      832.05      6.84 o 
  -1   2   2      352.84      381.88      5.22 o 
   0   2   2       16.95       16.16      1.12 o 
   1   2   2      352.10      396.06      5.57 o 
   2   2   2      902.37      820.06     11.88 o 
   3   2   2       90.58      103.51      2.03 o 
   4   2   2       85.65       84.06      4.37 o 
   5   2   2       68.48       57.90      4.30 o 
   6   2   2        6.46        6.14      3.11 o 
  -6   3   2       12.65       16.42      3.47 o 
  -5   3   2      242.53      234.28      7.77 o 
  -4   3   2      116.37      110.51      3.12 o 
  -3   3   2       72.78       89.31      3.39 o 
  -2   3   2        2.55        5.33      1.19 o 
  -1   3   2      613.63      478.36      5.61 o 
   0   3   2      621.01      619.15      5.76 o 
   1   3   2      614.27      470.24     32.68 o 
   2   3   2        2.56        7.18      1.34 o 
   3   3   2       72.85       93.04      2.76 o 
   4   3   2      116.60       98.33      2.78 o 
   5   3   2      242.38      232.11      7.45 o 
   6   3   2       12.67        8.79      3.22 o 
  -5   4   2       76.11       78.32      4.39 o 
  -4   4   2      128.89      120.48      2.97 o 
  -2   4   2      828.83      856.48     18.01 o 
  -1   4   2     1678.74     1627.69     12.29 o 
   0   4   2     1081.05      914.35      9.29 o 
   1   4   2     1677.11     1672.25     16.60 o 
   2   4   2      827.64      881.47     12.00 o 
   3   4   2      112.77      112.35      3.05 o 
   4   4   2      128.76      121.44      2.61 o 
   5   4   2       76.21       70.54      4.07 o 
  -5   5   2      175.70      174.59      6.06 o 
  -4   5   2       22.62       19.65      1.35 o 
  -2   5   2      271.40      234.30      8.26 o 
  -1   5   2        5.68        7.96      0.91 o 
   0   5   2      140.88      159.87      2.73 o 
   1   5   2        5.69        7.46      0.80 o 
   2   5   2      271.41      261.08      8.10 o 
   5   5   2      175.53      179.24      5.64 o 
  -4   6   2       17.51       17.99      1.80 o 
  -2   6   2       24.06       23.87      1.18 o 
  -1   6   2      234.14      254.86      4.85 o 
   0   6   2      428.98      434.74     13.50 o 
   1   6   2      234.12      251.60      3.41 o 
   2   6   2       24.01       23.76      2.05 o 
  -4   7   2        0.40        0.74      0.96 o 
  -3   7   2      113.66      108.47      2.90 o 
  -2   7   2      236.74      247.04      4.85 o 
  -1   7   2       46.64       48.90      2.86 o 
   0   7   2      355.89      347.47      5.72 o 
   1   7   2       46.75       51.00      2.18 o 
   2   7   2      236.99      257.47     10.57 o 
  -2   8   2        2.36        3.82      2.95 o 
  -1   8   2       62.50       56.75      3.85 o 
   0   8   2       46.22       37.51      2.35 o 
   1   8   2       62.54       58.37      2.59 o 
   2   8   2        2.36        0.47      1.58 o 
   0   9   2       56.36       59.95      3.01 o 
   1   0   3      768.21      758.85     10.63 o 
   2   0   3      134.21      154.51      3.40 o 
   3   0   3      148.89      135.23      2.29 o 
   4   0   3      442.74      412.73      7.69 o 
   5   0   3      103.93      116.26      6.31 o 
   6   0   3       69.77       62.79      4.03 o 
  -6   1   3       30.65       26.40      3.14 o 
  -5   1   3       17.21       18.55      2.47 o 
  -4   1   3      104.89      113.21      3.23 o 
  -3   1   3      163.22      143.01      2.62 o 
  -2   1   3      554.18      515.19      6.94 o 
  -1   1   3      600.41      613.51      5.05 o 
   0   1   3      196.70      251.40      3.03 o 
   1   1   3      598.82      633.24      9.24 o 
   2   1   3      554.12      516.72      5.04 o 
   3   1   3      163.08      144.15      4.60 o 
   4   1   3      104.87      116.87      3.37 o 
   5   1   3       17.30       16.84      2.43 o 
   6   1   3       30.67       31.92      4.46 o 
  -6   2   3       86.75       89.87      6.07 o 
  -5   2   3       42.14       39.28      2.93 o 
  -4   2   3      132.46      130.78      4.08 o 
  -3   2   3      130.43      143.14      3.61 o 
  -2   2   3      695.50      699.61     10.13 o 
  -1   2   3     2667.10     2535.23     20.10 o 
   0   2   3     2254.73     2091.23     13.81 o 
   1   2   3     2665.99     2556.47     29.29 o 
   2   2   3      696.08      698.64     17.60 o 
   3   2   3      129.85      144.63      2.27 o 
   4   2   3      133.03      139.16      2.74 o 
   5   2   3       42.00       41.55      3.72 o 
   6   2   3       86.48       93.59      6.28 o 
  -5   3   3       69.58       63.14      4.32 o 
  -4   3   3      120.92      117.36      3.33 o 
  -3   3   3       13.39       14.90      1.19 o 
  -2   3   3      232.36      239.24      2.90 o 
  -1   3   3      707.24      774.88      5.75 o 
   0   3   3       69.26       55.72      1.26 o 
   1   3   3      705.96      780.14     18.12 o 
   2   3   3      231.51      241.97      6.49 o 
   3   3   3       13.42       13.35      1.49 o 
   4   3   3      120.86      115.75      2.88 o 
   5   3   3       69.73       70.02      4.25 o 
  -5   4   3       35.27       39.78      3.43 o 
  -4   4   3        5.46        7.87      1.84 o 
  -3   4   3       17.66       14.40      1.00 o 
  -2   4   3       65.30       68.31      1.38 o 
  -1   4   3      322.29      375.68      3.63 o 
   0   4   3        0.03       13.56      0.82 o 
   1   4   3      322.84      378.95      5.15 o 
   2   4   3       65.29       67.61      2.57 o 
   3   4   3       17.60       15.92      1.65 o 
   4   4   3        5.48        5.95      1.01 o 
   5   4   3       35.20       41.32      3.21 o 
  -5   5   3       25.35       29.99      3.07 o 
  -4   5   3       21.17       23.76      3.69 o 
  -3   5   3       27.13       22.64      1.19 o 
  -2   5   3      588.87      596.19      7.59 o 
  -1   5   3      338.73      329.88      4.61 o 
   0   5   3        3.53        1.02      0.70 o 
   1   5   3      338.45      329.49      3.73 o 
   2   5   3      588.51      603.46      8.80 o 
   5   5   3       25.38       28.23      2.58 o 
  -4   6   3       21.00       22.94      1.52 o 
  -3   6   3      119.21      127.00      5.04 o 
  -2   6   3       56.24       49.46      2.84 o 
  -1   6   3       38.36       36.75      2.12 o 
   0   6   3       27.48       33.25      1.79 o 
   1   6   3       38.51       39.30      1.51 o 
   2   6   3       56.39       52.29      3.34 o 
  -3   7   3       47.59       46.55      2.11 o 
  -2   7   3      100.33       94.24      3.56 o 
  -1   7   3       50.81       59.67      3.08 o 
   0   7   3        3.09        4.02      1.47 o 
   1   7   3       50.69       48.81      2.31 o 
   2   7   3      100.23      104.18      2.01 o 
  -2   8   3       22.00       27.61      2.58 o 
  -1   8   3        7.12        8.21      2.95 o 
   0   8   3        6.02        8.10      1.73 o 
   1   8   3        7.09        7.43      1.58 o 
   2   8   3       22.12       24.31      2.55 o 
   0   0   4     7061.22     6800.58     64.46 o 
   1   0   4       38.54       32.59      1.00 o 
   2   0   4        0.33        0.93      0.60 o 
   3   0   4     2513.07     2602.23     19.71 o 
   4   0   4       11.82       15.77      1.63 o 
   5   0   4      152.07      171.33     12.68 o 
   6   0   4        1.84        1.45      2.38 o 
  -6   1   4        1.61        3.27      2.31 o 
  -5   1   4       23.80       20.94      2.51 o 
  -4   1   4      118.92      116.02      3.33 o 
  -3   1   4        7.80        5.10      0.94 o 
  -2   1   4        1.54        0.13      0.70 o 
  -1   1   4      640.99      657.51      6.02 o 
   0   1   4       60.11       47.25      1.52 o 
   1   1   4      640.58      649.33      5.31 o 
   2   1   4        1.56        0.83      0.64 o 
   3   1   4        7.83        2.60      0.92 o 
   4   1   4      118.91      113.90      3.15 o 
   5   1   4       23.73       27.68      2.22 o 
   6   1   4        1.61       -1.69      2.93 o 
  -6   2   4        8.75        6.13      3.39 o 
  -5   2   4       77.87       76.18     11.36 o 
  -4   2   4       59.44       51.02      2.65 o 
  -3   2   4      147.37      146.71      2.66 o 
  -2   2   4       52.26       46.93      1.31 o 
  -1   2   4      141.07      156.23      2.25 o 
   0   2   4     3877.78     3966.36     25.90 o 
   1   2   4      141.32      167.03      1.99 o 
   2   2   4       52.51       50.69      1.07 o 
   3   2   4      147.47      148.33      3.66 o 
   4   2   4       59.48       51.28      2.39 o 
   5   2   4       77.97       73.21      4.82 o 
   6   2   4        8.64        9.87      3.44 o 
  -5   3   4       61.74       54.96      4.31 o 
  -4   3   4      321.80      318.58      8.50 o 
  -3   3   4        9.11        6.01      0.88 o 
  -2   3   4      296.17      248.71      2.90 o 
  -1   3   4      169.45      152.53      3.45 o 
   0   3   4     3540.54     3320.23     21.76 o 
   1   3   4      169.53      147.73      3.44 o 
   2   3   4      295.64      243.44      4.59 o 
   3   3   4        9.09        9.46      0.68 o 
   4   3   4      322.70      330.59      4.67 o 
   5   3   4       61.79       64.99      4.30 o 
  -5   4   4        8.15       10.37      2.60 o 
  -4   4   4       20.43       19.33      2.33 o 
  -3   4   4       33.13       37.25      2.50 o 
  -2   4   4       55.75       50.10      1.42 o 
  -1   4   4      108.57      111.37      2.00 o 
   0   4   4      817.50      831.86      7.59 o 
   1   4   4      108.25      106.47      2.66 o 
   2   4   4       55.70       50.05      2.24 o 
   3   4   4       33.10       36.37      2.66 o 
   4   4   4       20.35       22.73      1.19 o 
   5   4   4        8.12        7.96      2.23 o 
  -5   5   4       80.15       80.22      4.54 o 
  -4   5   4      249.23      253.24      6.85 o 
  -3   5   4        2.24       -0.78      0.84 o 
  -2   5   4      366.76      351.99      4.77 o 
  -1   5   4       84.65       92.46      2.38 o 
   0   5   4      162.30      183.96      2.70 o 
   1   5   4       84.74       96.79      1.88 o 
   2   5   4      366.22      334.99     14.33 o 
   3   5   4        2.25        0.86      1.31 o 
   5   5   4       80.19       84.42      4.09 o 
  -4   6   4       17.81       22.27      2.32 o 
  -3   6   4      234.61      243.07      4.61 o 
  -2   6   4       43.08       41.09      2.59 o 
  -1   6   4        7.55        5.18      1.58 o 
   0   6   4      178.32      171.81      5.25 o 
   1   6   4        7.58        6.32      1.18 o 
   2   6   4       43.21       45.57      2.41 o 
  -3   7   4       52.23       43.21      3.14 o 
  -2   7   4       71.21       62.17      3.09 o 
  -1   7   4       16.70       17.76      1.87 o 
   0   7   4        2.82        0.88      1.39 o 
   1   7   4       16.65       18.25      1.62 o 
   2   7   4       71.36       67.18      1.77 o 
  -2   8   4       17.96       18.18      2.38 o 
  -1   8   4       32.07       36.51      2.47 o 
   0   8   4       13.30       18.91      2.18 o 
   1   8   4       31.92       33.78      2.18 o 
   2   8   4       18.06       18.05      2.46 o 
   1   0   5      270.56      244.59      2.68 o 
   2   0   5      137.35      115.89      1.96 o 
   3   0   5       73.10       72.51      1.67 o 
   4   0   5      148.06      131.61      3.54 o 
   5   0   5      134.60      124.06      6.57 o 
   6   0   5        6.06        9.55      2.71 o 
  -6   1   5       24.64       27.28      3.19 o 
  -5   1   5       85.60       87.84      3.44 o 
  -4   1   5      756.60      752.35     16.59 o 
  -3   1   5      281.46      312.97      4.28 o 
  -2   1   5       68.49       78.57      1.73 o 
  -1   1   5      577.62      479.98      4.60 o 
   0   1   5      633.86      667.55      5.53 o 
   1   1   5      577.17      488.06      4.84 o 
   2   1   5       68.56       73.01      1.53 o 
   3   1   5      282.43      319.78      3.68 o 
   4   1   5      756.52      754.35      9.55 o 
   5   1   5       86.01       79.52      3.22 o 
   6   1   5       24.67       28.03      4.54 o 
  -6   2   5        2.08        2.74      3.19 o 
  -5   2   5       36.29       38.37      3.91 o 
  -4   2   5       14.31       13.22      2.40 o 
  -3   2   5      109.21      117.38      2.48 o 
  -2   2   5      842.10      862.51      7.41 o 
  -1   2   5      176.55      164.66      2.05 o 
   0   2   5      428.55      366.08      3.24 o 
   1   2   5      176.52      164.35      2.21 o 
   2   2   5      839.98      864.63      7.16 o 
   3   2   5      109.08      114.30      2.93 o 
   4   2   5       14.30       14.58      1.56 o 
   5   2   5       36.26       38.52      2.77 o 
   6   2   5        2.13       -0.98      2.88 o 
  -5   3   5      103.99      106.81      5.71 o 
  -4   3   5      256.97      262.19      9.11 o 
  -3   3   5       59.99       52.03      2.40 o 
  -2   3   5        9.16       13.61      0.76 o 
  -1   3   5      180.99      160.73      2.29 o 
   0   3   5       41.74       49.85      1.38 o 
   1   3   5      181.19      161.67      2.21 o 
   2   3   5        9.22       12.63      1.45 o 
   3   3   5       60.09       50.01      1.49 o 
   4   3   5      257.03      247.72      5.33 o 
   5   3   5      104.23      112.72     11.94 o 
  -5   4   5       90.95       96.40      5.23 o 
  -4   4   5       21.82       17.34      2.47 o 
  -3   4   5      315.78      309.36      4.67 o 
  -2   4   5       59.75       74.94      1.74 o 
  -1   4   5      262.83      273.91      2.74 o 
   0   4   5       92.33      114.32      2.14 o 
   1   4   5      262.92      269.30      3.25 o 
   2   4   5       59.77       72.27      2.73 o 
   3   4   5      316.22      318.40      7.44 o 
   4   4   5       21.82       22.80      1.28 o 
   5   4   5       90.77       90.05      4.60 o 
  -5   5   5       21.32       20.05      3.03 o 
  -4   5   5       60.77       67.65      3.78 o 
  -3   5   5      246.53      239.82      4.47 o 
  -2   5   5      114.68      115.67      2.42 o 
  -1   5   5      291.27      260.68      5.43 o 
   0   5   5       24.05       18.30      1.21 o 
   1   5   5      291.72      256.93      3.40 o 
   2   5   5      114.69      117.64      3.87 o 
   3   5   5      246.80      233.62      5.88 o 
   4   5   5       60.89       69.73      1.95 o 
   5   5   5       21.59       19.32      2.50 o 
  -4   6   5        9.95       10.43      2.16 o 
  -3   6   5      254.03      232.14      6.46 o 
  -2   6   5      169.05      152.66      3.31 o 
  -1   6   5      154.20      171.97      3.89 o 
   0   6   5       89.14       67.20      2.53 o 
   1   6   5      154.30      168.18      2.90 o 
   2   6   5      168.40      151.61      2.34 o 
   3   6   5      254.28      235.09      5.46 o 
  -3   7   5      140.25      141.01      5.23 o 
  -2   7   5       61.23       59.61      6.18 o 
  -1   7   5       33.27       36.77      2.30 o 
   0   7   5       73.28       73.32      2.86 o 
   1   7   5       33.26       37.12      2.04 o 
   2   7   5       61.37       56.38      2.01 o 
  -2   8   5       98.77      104.41      3.73 o 
  -1   8   5       37.05       26.55      3.01 o 
   0   8   5       18.70       12.96      1.94 o 
   1   8   5       37.08       25.46      2.06 o 
   2   8   5       98.98       97.81      4.48 o 
   0   0   6       32.24       37.88      1.58 o 
   1   0   6       23.28        4.52      0.80 o 
   2   0   6        6.35        9.79      0.89 o 
   3   0   6        7.11        3.90      0.85 o 
   4   0   6       54.03       60.87      2.68 o 
   5   0   6       24.73       26.73      2.30 o 
   6   0   6       32.52       29.73      3.35 o 
  -6   1   6       52.18       57.37      5.53 o 
  -5   1   6       44.02       43.87      2.74 o 
  -4   1   6      107.11       95.87      4.39 o 
  -3   1   6      561.15      591.07      5.96 o 
  -2   1   6     1530.34     1442.31     10.50 o 
  -1   1   6     1637.94     1842.69     12.66 o 
   0   1   6     2415.93     2134.86     25.74 o 
   1   1   6     1637.97     1835.40     12.57 o 
   2   1   6     1529.73     1444.43     11.95 o 
   3   1   6      561.36      593.25      7.98 o 
   4   1   6      107.08       99.45      6.63 o 
   5   1   6       44.12       42.47      2.56 o 
   6   1   6       52.13       60.43      5.55 o 
  -6   2   6       27.21       30.49      4.35 o 
  -5   2   6       98.73      103.20      4.64 o 
  -4   2   6      256.49      251.31      8.08 o 
  -3   2   6       14.60       14.48      1.22 o 
  -2   2   6      131.41      147.44      2.17 o 
  -1   2   6      737.27      827.55      6.45 o 
   0   2   6      908.34     1062.74      8.49 o 
   1   2   6      736.39      851.64      8.50 o 
   2   2   6      131.48      143.89      2.56 o 
   3   2   6       14.56       13.62      1.06 o 
   4   2   6      256.85      251.48      4.72 o 
   5   2   6       98.62       99.74      4.05 o 
   6   2   6       27.37       26.96      4.30 o 
  -5   3   6       70.00       77.25      5.19 o 
  -4   3   6      138.77      139.65      5.83 o 
  -3   3   6      279.04      311.26      7.63 o 
  -2   3   6       15.31       18.97      0.91 o 
  -1   3   6       20.19       16.14      0.96 o 
   0   3   6      185.19      165.03      2.16 o 
   1   3   6       20.23       18.30      1.11 o 
   2   3   6       15.38       18.09      0.88 o 
   3   3   6      279.18      319.27      7.00 o 
   4   3   6      139.06      136.64      3.81 o 
   5   3   6       69.80       73.83      4.23 o 
  -5   4   6       53.00       61.15      4.76 o 
  -4   4   6       71.25       70.91      9.26 o 
  -3   4   6       18.48       25.13      2.56 o 
  -2   4   6      124.20      114.87      2.41 o 
  -1   4   6      487.32      472.38      5.37 o 
   0   4   6      760.34      793.17      6.66 o 
   1   4   6      486.52      479.33      5.13 o 
   2   4   6      124.47      119.04      1.89 o 
   3   4   6       18.26       24.63      1.18 o 
   4   4   6       71.58       74.90      2.18 o 
   5   4   6       52.73       55.48      2.85 o 
  -5   5   6       13.17        9.89      2.86 o 
  -4   5   6       37.17       38.90      3.22 o 
  -3   5   6       40.34       37.45      2.54 o 
  -2   5   6       32.69       30.33      1.47 o 
  -1   5   6        8.03        6.57      1.09 o 
   0   5   6        4.31       11.56      1.11 o 
   1   5   6        8.00        7.45      0.94 o 
   2   5   6       32.66       28.21      1.12 o 
   3   5   6       40.30       36.63      2.75 o 
   4   5   6       37.21       36.16      1.53 o 
   5   5   6       13.11       14.83      2.48 o 
  -4   6   6        5.39        8.41      2.26 o 
  -3   6   6        2.96        1.16      1.74 o 
  -2   6   6       50.75       47.85      2.99 o 
  -1   6   6       84.11       90.71      3.03 o 
   0   6   6      366.55      323.78      5.40 o 
   1   6   6       84.05       92.72      2.30 o 
   2   6   6       50.71       49.90      1.58 o 
   3   6   6        2.96        6.64      1.90 o 
   4   6   6        5.46        5.83      1.48 o 
  -3   7   6        2.01        5.71      2.17 o 
  -2   7   6      175.02      185.65      4.54 o 
  -1   7   6       72.71       68.90      3.50 o 
   0   7   6      310.72      297.70      5.52 o 
   1   7   6       72.26       66.22      2.68 o 
   2   7   6      174.69      187.39      6.36 o 
   3   7   6        2.00        3.61      1.01 o 
  -2   8   6       14.49       17.84      2.21 o 
  -1   8   6       68.31       66.77      5.47 o 
   0   8   6      197.49      188.82      8.31 o 
   1   8   6       68.34       60.06      2.76 o 
   2   8   6       14.57       13.81      1.77 o 
   1   0   7      649.03      733.28      7.70 o 
   2   0   7      805.53      891.94     10.09 o 
   3   0   7       10.03       13.78      1.25 o 
   4   0   7       72.61       79.34      3.02 o 
   5   0   7       22.73       20.09      2.17 o 
   6   0   7       48.71       43.20      3.09 o 
  -6   1   7       22.27       24.84      4.58 o 
  -5   1   7      128.10      127.55      4.37 o 
  -4   1   7      452.89      448.15      7.19 o 
  -3   1   7      549.16      530.50      6.50 o 
  -2   1   7      497.92      527.95      7.45 o 
  -1   1   7     1594.08     1630.41     12.62 o 
   0   1   7      863.45      930.35      7.65 o 
   1   1   7     1595.39     1636.16     11.44 o 
   2   1   7      497.64      531.80      5.10 o 
   3   1   7      549.98      547.54      6.23 o 
   4   1   7      453.18      462.98      7.03 o 
   5   1   7      128.46      129.27      4.03 o 
   6   1   7       22.11       25.89      4.77 o 
  -5   2   7       13.86       15.78      3.25 o 
  -4   2   7      169.37      165.05      3.71 o 
  -3   2   7       24.07       19.89      1.46 o 
  -2   2   7      192.92      187.37      3.61 o 
  -1   2   7       20.15       17.89      1.19 o 
   0   2   7       25.71       47.56      1.62 o 
   1   2   7       20.44       17.44      0.90 o 
   2   2   7      192.16      188.29      2.58 o 
   3   2   7       23.83       22.10      1.77 o 
   4   2   7      168.93      161.61      6.25 o 
   5   2   7       14.03       15.29      3.91 o 
  -5   3   7       18.17       25.28      2.94 o 
  -4   3   7      197.11      202.19     13.76 o 
  -3   3   7      240.46      235.53      4.63 o 
  -2   3   7      733.02      739.92      7.10 o 
  -1   3   7      283.65      267.37      3.33 o 
   0   3   7      158.88      168.74      3.61 o 
   1   3   7      283.55      270.07      3.75 o 
   2   3   7      732.49      752.40      7.33 o 
   3   3   7      240.76      245.31      3.81 o 
   4   3   7      196.99      211.09      4.85 o 
   5   3   7       18.29       20.55      2.32 o 
  -5   4   7       14.63       16.16      3.21 o 
  -4   4   7        9.13        9.92      2.18 o 
  -3   4   7       76.00       69.25      3.12 o 
  -2   4   7      156.88      167.24      2.78 o 
  -1   4   7       76.40       78.85      1.93 o 
   0   4   7        1.84        1.11      0.67 o 
   1   4   7       76.43       85.35      2.23 o 
   2   4   7      156.89      174.44      3.92 o 
   3   4   7       76.08       68.44      1.89 o 
   4   4   7        9.08       11.02      1.94 o 
   5   4   7       14.64       14.30      2.04 o 
  -4   5   7       74.07       74.28      4.53 o 
  -3   5   7        5.00        5.00      2.30 o 
  -2   5   7       28.96       27.38      1.72 o 
  -1   5   7      115.13       96.90      2.98 o 
   0   5   7      244.20      226.30      4.25 o 
   1   5   7      114.81       98.91      2.36 o 
   2   5   7       29.08       27.59      1.22 o 
   3   5   7        4.91        4.54      1.22 o 
   4   5   7       73.77       81.45      2.74 o 
  -4   6   7       54.55       61.90      6.58 o 
  -3   6   7        9.14       11.72      2.07 o 
  -2   6   7       54.44       50.85      2.59 o 
  -1   6   7      167.76      172.48      4.14 o 
   0   6   7      102.02       98.01      3.09 o 
   1   6   7      167.27      174.39      3.76 o 
   2   6   7       54.29       49.00      1.74 o 
   3   6   7        9.01        9.28      1.64 o 
   4   6   7       54.32       49.93      2.97 o 
  -3   7   7        7.15        7.52      2.12 o 
  -2   7   7      165.35      159.79      4.61 o 
  -1   7   7       19.20       23.54      2.88 o 
   0   7   7      148.93      156.77      4.07 o 
   1   7   7       19.20       25.08      1.93 o 
   2   7   7      165.73      156.43      6.07 o 
   3   7   7        7.24       12.24      1.91 o 
  -2   8   7       29.35       31.41      2.64 o 
  -1   8   7      153.61      148.58      9.34 o 
   0   8   7        5.33        7.02      2.73 o 
   1   8   7      153.69      137.95      3.99 o 
   2   8   7       29.40       30.79      5.24 o 
   0   0   8     1865.14     2033.39     19.87 o 
   1   0   8      374.62      381.05      6.46 o 
   2   0   8      345.96      286.25      3.55 o 
   3   0   8      196.83      207.94      3.62 o 
   4   0   8        0.74       -0.10      1.41 o 
   5   0   8      139.41      145.12      4.40 o 
   6   0   8        4.42        7.59      2.88 o 
  -5   1   8      376.61      390.23      7.31 o 
  -4   1   8      195.89      198.81      4.63 o 
  -3   1   8        2.86        0.15      1.01 o 
  -2   1   8       60.37       70.61      1.83 o 
  -1   1   8      631.68      796.95      7.08 o 
   0   1   8      253.30      223.07      2.85 o 
   1   1   8      631.37      797.62      7.77 o 
   2   1   8       60.48       72.59      2.84 o 
   3   1   8        2.86        1.85      1.14 o 
   4   1   8      195.74      198.02      4.41 o 
   5   1   8      376.62      389.25     20.89 o 
  -5   2   8      239.23      232.49      9.14 o 
  -4   2   8       20.07       16.90      1.74 o 
  -3   2   8      355.00      348.27      5.09 o 
  -2   2   8      122.50      132.12      2.25 o 
  -1   2   8       12.24       13.21      0.90 o 
   0   2   8       35.45       22.44      1.11 o 
   1   2   8       12.17       13.95      0.90 o 
   2   2   8      122.49      132.91      2.25 o 
   3   2   8      355.36      355.07      7.24 o 
   4   2   8       20.05       18.48      2.15 o 
   5   2   8      239.51      235.58      6.23 o 
  -5   3   8       60.20       58.66      3.91 o 
  -4   3   8      287.32      276.06      5.80 o 
  -3   3   8      752.43      730.88      9.64 o 
  -2   3   8      426.50      443.26      4.55 o 
  -1   3   8     1374.28     1405.48     11.52 o 
   0   3   8      239.69      194.38      2.77 o 
   1   3   8     1373.55     1417.79     23.65 o 
   2   3   8      427.39      451.28      5.97 o 
   3   3   8      752.54      749.35     10.26 o 
   4   3   8      288.10      274.84      8.38 o 
   5   3   8       60.25       57.94      3.25 o 
  -5   4   8       48.18       42.80      4.35 o 
  -4   4   8       10.77        8.53      2.51 o 
  -3   4   8      458.58      421.42      6.89 o 
  -2   4   8       15.01       11.91      1.38 o 
  -1   4   8      335.09      337.07      7.54 o 
   0   4   8        3.73        8.29      1.07 o 
   1   4   8      334.70      334.15      4.40 o 
   2   4   8       14.92       15.89      1.08 o 
   3   4   8      458.38      437.10      5.69 o 
   4   4   8       10.79        9.39      1.64 o 
   5   4   8       48.21       50.04      4.03 o 
  -4   5   8       80.68       83.65      3.50 o 
  -3   5   8      171.00      169.59      4.38 o 
  -2   5   8      114.07      114.17      3.36 o 
  -1   5   8      783.09      788.12      9.98 o 
   0   5   8       33.44       54.69      2.30 o 
   1   5   8      782.89      811.72     13.17 o 
   2   5   8      114.45      116.15      2.57 o 
   3   5   8      171.01      176.91      5.83 o 
   4   5   8       80.94       77.97      2.98 o 
  -4   6   8       38.59       46.30      3.38 o 
  -3   6   8       78.79       85.46      3.90 o 
  -2   6   8       22.94       27.90      2.18 o 
  -1   6   8       34.47       30.00      2.15 o 
   0   6   8      112.84      110.12      4.88 o 
   1   6   8       34.39       32.23      2.59 o 
   2   6   8       22.92       26.42      1.94 o 
   3   6   8       79.00       88.81      2.32 o 
   4   6   8       38.50       42.99      3.12 o 
  -3   7   8       33.27       31.03      5.72 o 
  -2   7   8       28.06       30.36      2.42 o 
  -1   7   8        2.64        2.67      1.62 o 
   0   7   8        1.97        1.83      1.57 o 
   1   7   8        2.61        5.80      1.71 o 
   2   7   8       28.09       27.72      2.17 o 
   3   7   8       33.29       33.15      3.13 o 
  -2   8   8        3.75        5.90      2.33 o 
  -1   8   8       47.30       47.37      2.96 o 
   0   8   8       38.93       41.32      2.71 o 
   1   8   8       47.18       41.40      2.56 o 
   2   8   8        3.75        7.64      1.88 o 
   1   0   9      955.91     1110.31      9.28 o 
   2   0   9      480.95      522.14      6.06 o 
   3   0   9       10.79       17.10      1.43 o 
   4   0   9      200.56      176.03      4.41 o 
   5   0   9       64.83       59.95      3.14 o 
  -5   1   9        5.24        4.25      1.87 o 
  -4   1   9      201.22      202.86      6.77 o 
  -3   1   9       23.99       31.86      1.83 o 
  -2   1   9      137.07      130.05      2.85 o 
  -1   1   9      249.81      294.95      3.64 o 
   0   1   9      675.50      592.07      5.64 o 
   1   1   9      250.08      295.47      3.22 o 
   2   1   9      137.16      135.31      2.40 o 
   3   1   9       24.16       33.61      2.69 o 
   4   1   9      201.00      192.34      5.09 o 
   5   1   9        5.22        1.00      2.09 o 
  -5   2   9       11.66       18.29      2.91 o 
  -4   2   9      188.27      174.94      6.96 o 
  -3   2   9       79.55       81.30      2.57 o 
  -2   2   9      201.41      221.30      4.87 o 
  -1   2   9      187.27      166.74      3.22 o 
   0   2   9      745.74      762.25      7.99 o 
   1   2   9      186.29      161.81      2.73 o 
   2   2   9      201.47      222.90      4.04 o 
   3   2   9       79.66       75.15      5.30 o 
   4   2   9      188.21      178.97      7.91 o 
   5   2   9       11.68       13.51      2.41 o 
  -5   3   9        2.28        2.51      4.73 o 
  -4   3   9      113.04      122.07      5.25 o 
  -3   3   9      165.64      170.63      5.39 o 
  -2   3   9      281.41      278.31      4.34 o 
  -1   3   9       27.86       25.34      1.47 o 
   0   3   9      289.43      255.03      3.36 o 
   1   3   9       27.93       23.17      1.28 o 
   2   3   9      281.40      278.03      4.28 o 
   3   3   9      165.45      170.56      4.01 o 
   4   3   9      113.10      113.11      3.90 o 
   5   3   9        2.31        1.76      1.94 o 
  -5   4   9        7.09        4.96      2.49 o 
  -4   4   9       62.19       57.24      3.07 o 
  -3   4   9       63.98       73.42      3.12 o 
  -2   4   9       82.78       83.16      2.59 o 
  -1   4   9       73.94       95.18      2.54 o 
   0   4   9        0.99        0.45      1.07 o 
   1   4   9       73.87       87.05      3.80 o 
   2   4   9       82.90       85.73      2.91 o 
   3   4   9       63.90       62.30      2.53 o 
   4   4   9       62.29       51.13      2.82 o 
   5   4   9        7.08        2.39      1.89 o 
  -4   5   9      182.80      190.02      7.42 o 
  -3   5   9      126.92      123.71      3.87 o 
  -2   5   9       69.54       74.72      3.00 o 
  -1   5   9       31.01       41.41      2.26 o 
   0   5   9       77.75       82.27      2.80 o 
   1   5   9       30.92       42.93      2.11 o 
   2   5   9       69.15       74.61      2.36 o 
   3   5   9      126.89      114.34      3.48 o 
   4   5   9      183.26      191.53      8.01 o 
  -4   6   9        8.89       12.59      2.62 o 
  -3   6   9       29.90       25.46      5.07 o 
  -2   6   9       19.92       22.21      2.17 o 
  -1   6   9       80.60       79.18      4.71 o 
   0   6   9        2.26        2.68      1.49 o 
   1   6   9       81.03       76.43      4.71 o 
   2   6   9       19.85       25.12      2.07 o 
   3   6   9       30.01       32.39      3.93 o 
   4   6   9        8.86       13.23      2.60 o 
  -3   7   9        8.77        8.76      2.39 o 
  -2   7   9      108.58      108.85      3.92 o 
  -1   7   9       32.41       34.98      2.48 o 
   0   7   9       39.17       33.92      2.44 o 
   1   7   9       32.41       36.84      3.18 o 
   2   7   9      108.25      113.10      3.82 o 
   3   7   9        8.77       13.12      1.85 o 
  -1   8   9      104.78      110.84      4.11 o 
   0   8   9       37.07       41.43      2.77 o 
   1   8   9      104.83      112.47      5.87 o 
   0   0  10     1426.03     1380.75     14.52 o 
   1   0  10        0.92        0.65      0.81 o 
   2   0  10        0.97        3.68      1.04 o 
   3   0  10       17.49       21.88      1.84 o 
   4   0  10        5.37        2.58      1.63 o 
   5   0  10       48.83       36.29      2.77 o 
  -5   1  10       92.42      100.04      4.59 o 
  -4   1  10      110.38      105.19      3.66 o 
  -3   1  10      446.59      478.00     11.38 o 
  -2   1  10      157.84      176.05      2.96 o 
  -1   1  10      781.28      773.02      7.21 o 
   0   1  10      767.24      789.06      7.18 o 
   1   1  10      781.29      774.72      6.47 o 
   2   1  10      157.87      181.75      3.10 o 
   3   1  10      446.13      470.95      8.51 o 
   4   1  10      110.44      108.71      3.64 o 
   5   1  10       92.00       95.64      4.64 o 
  -5   2  10       25.27       22.34      5.57 o 
  -4   2  10      288.02      274.49      7.08 o 
  -3   2  10       47.77       46.22      2.11 o 
  -2   2  10      325.71      349.56      4.47 o 
  -1   2  10      168.21      160.97      2.96 o 
   0   2  10      602.23      778.33     12.32 o 
   1   2  10      168.60      161.68      2.61 o 
   2   2  10      325.11      340.41      4.59 o 
   3   2  10       47.78       43.12      2.60 o 
   4   2  10      287.56      295.34      6.77 o 
   5   2  10       25.31       22.55      2.80 o 
  -5   3  10       38.79       46.77      3.81 o 
  -4   3  10        3.55        7.89      1.93 o 
  -3   3  10      288.50      258.49      7.27 o 
  -2   3  10       50.77       45.95      4.36 o 
  -1   3  10        9.94        7.88      1.19 o 
   0   3  10       99.81       97.03      2.44 o 
   1   3  10        9.94        9.73      1.10 o 
   2   3  10       50.71       44.29      1.96 o 
   3   3  10      288.57      252.57      5.55 o 
   4   3  10        3.57        6.47      1.90 o 
   5   3  10       38.92       48.69      6.46 o 
  -5   4  10       20.69       24.36      3.21 o 
  -4   4  10      290.64      281.65      6.30 o 
  -3   4  10       33.29       26.19      2.23 o 
  -2   4  10      627.13      616.37      7.54 o 
  -1   4  10       41.96       44.04      2.41 o 
   0   4  10       59.28       70.21      2.63 o 
   1   4  10       42.04       37.09      1.95 o 
   2   4  10      625.77      611.96      9.59 o 
   3   4  10       33.38       28.18      2.14 o 
   4   4  10      290.37      294.21     11.74 o 
   5   4  10       20.71       17.44      2.42 o 
  -4   5  10        2.48        3.03      2.81 o 
  -3   5  10       61.99       61.53      4.55 o 
  -2   5  10       49.31       56.26      3.72 o 
  -1   5  10       15.86       12.04      1.72 o 
   0   5  10       58.79       71.17      2.83 o 
   1   5  10       15.84       12.78      1.63 o 
   2   5  10       49.30       48.04      3.07 o 
   3   5  10       62.03       59.55      2.88 o 
   4   5  10        2.50        1.37      1.62 o 
  -3   6  10       33.39       27.63      3.60 o 
  -2   6  10       26.24       30.83      2.45 o 
  -1   6  10       45.67       44.14      2.57 o 
   0   6  10      119.08      129.80      3.80 o 
   1   6  10       45.81       44.62      2.38 o 
   2   6  10       26.28       24.49      4.32 o 
   3   6  10       33.46       32.76      2.78 o 
  -2   7  10      145.69      145.74      5.42 o 
  -1   7  10       67.21       78.11      4.36 o 
   0   7  10       42.65       46.32      2.71 o 
   1   7  10       67.54       76.83      3.17 o 
   2   7  10      145.60      152.28      9.23 o 
  -1   8  10       84.03       87.62      5.13 o 
   0   8  10      164.76      181.86      5.59 o 
   1   8  10       84.20       81.80      3.52 o 
   1   0  11        9.03       22.34      1.24 o 
   2   0  11        5.91        4.55      1.15 o 
   3   0  11       16.74       14.14      1.77 o 
   4   0  11      106.57      108.34      3.78 o 
   5   0  11       32.85       40.60      6.23 o 
  -5   1  11       15.38       19.47      3.12 o 
  -4   1  11      665.06      656.57     14.27 o 
  -3   1  11      235.35      227.84      4.26 o 
  -2   1  11       62.19       61.89      2.19 o 
  -1   1  11      358.27      411.51      4.73 o 
   0   1  11        7.31       13.38      1.08 o 
   1   1  11      357.76      409.60      4.66 o 
   2   1  11       61.81       62.85      2.19 o 
   3   1  11      235.05      226.58      6.55 o 
   4   1  11      665.90      657.58     11.62 o 
   5   1  11       15.35       14.85      2.86 o 
  -5   2  11       24.16       22.67      4.10 o 
  -4   2  11        2.47        4.75      3.30 o 
  -3   2  11       26.10       27.47      1.92 o 
  -2   2  11      272.33      256.07      4.27 o 
  -1   2  11      627.61      629.75      6.46 o 
   0   2  11       40.61       43.11      3.02 o 
   1   2  11      627.44      618.79      6.17 o 
   2   2  11      272.86      260.62      7.84 o 
   3   2  11       26.15       25.74      2.37 o 
   4   2  11        2.49        7.37      2.12 o 
   5   2  11       24.03       32.48      3.20 o 
  -5   3  11       22.71       20.73      4.37 o 
  -4   3  11      208.39      215.64     11.13 o 
  -3   3  11       69.05       66.44      3.76 o 
  -2   3  11        2.87        4.70      1.32 o 
  -1   3  11      433.65      448.30      8.07 o 
   0   3  11        1.05        2.58      1.06 o 
   1   3  11      433.00      439.17      6.51 o 
   2   3  11        2.95        5.00      2.75 o 
   3   3  11       68.96       67.19      3.28 o 
   4   3  11      208.74      194.53      5.51 o 
   5   3  11       22.74       17.38      2.70 o 
  -4   4  11       29.95       34.30      2.77 o 
  -3   4  11       24.66       25.92      2.38 o 
  -2   4  11      156.04      155.93      3.60 o 
  -1   4  11       20.03       22.22      1.90 o 
   0   4  11       76.60       63.45      2.60 o 
   1   4  11       19.93       25.81      1.87 o 
   2   4  11      156.29      160.43      4.53 o 
   3   4  11       24.56       28.80      2.29 o 
   4   4  11       29.97       29.45      2.65 o 
  -4   5  11       87.14       91.88      4.63 o 
  -3   5  11        6.83        4.91      3.24 o 
  -2   5  11       89.47       78.44      3.28 o 
  -1   5  11       46.47       46.32      2.76 o 
   0   5  11       58.31       58.86      2.66 o 
   1   5  11       46.42       45.58      2.41 o 
   2   5  11       89.78       75.95     10.37 o 
   3   5  11        6.74        4.29      1.71 o 
   4   5  11       86.75       80.84      3.59 o 
  -3   6  11      159.94      167.26     11.94 o 
  -2   6  11      149.37      147.23      4.46 o 
  -1   6  11       94.08       95.79      3.56 o 
   0   6  11       47.28       46.90      5.38 o 
   1   6  11       93.67       93.56      4.23 o 
   2   6  11      149.70      145.65      8.52 o 
   3   6  11      159.98      166.09      5.48 o 
  -2   7  11        1.33       -0.84      2.17 o 
  -1   7  11       21.27       23.59      3.32 o 
   0   7  11       31.82       30.85      2.50 o 
   1   7  11       21.23       22.50      3.64 o 
   2   7  11        1.29       -1.71      1.76 o 
   0   0  12       23.10       43.99      2.04 o 
   1   0  12      331.72      312.03      4.07 o 
   2   0  12      101.97       72.44      2.97 o 
   3   0  12     1502.15     1473.66     16.81 o 
   4   0  12      100.42       97.46      7.01 o 
   5   0  12        0.12        1.03      2.46 o 
  -5   1  12       71.89       72.65      6.40 o 
  -4   1  12      176.87      165.74      5.82 o 
  -3   1  12       21.46       20.54      1.80 o 
  -2   1  12        8.30       16.59      1.52 o 
  -1   1  12       19.98       22.00      1.32 o 
   0   1  12       23.66       32.00      1.43 o 
   1   1  12       19.94       21.28      1.81 o 
   2   1  12        8.24       14.82      1.38 o 
   3   1  12       21.45       17.39      2.33 o 
   4   1  12      176.76      172.12      8.85 o 
   5   1  12       72.03       74.74     11.16 o 
  -5   2  12        7.61        8.68      2.92 o 
  -4   2  12      104.21      107.48      4.89 o 
  -3   2  12      248.17      242.25      5.33 o 
  -2   2  12       33.49       35.36      3.03 o 
  -1   2  12      141.92      154.05      3.15 o 
   0   2  12       11.08       17.74      2.38 o 
   1   2  12      142.09      155.76      4.02 o 
   2   2  12       33.45       31.13      2.42 o 
   3   2  12      248.32      239.09      5.90 o 
   4   2  12      104.09       97.89      4.33 o 
   5   2  12        7.58        6.62      2.57 o 
  -5   3  12       31.86       28.46      3.71 o 
  -4   3  12       73.91       79.19      4.32 o 
  -3   3  12      146.00      144.47      4.31 o 
  -2   3  12        9.19        7.28      1.66 o 
  -1   3  12      496.78      528.15      6.72 o 
   0   3  12      255.11      229.19      4.00 o 
   1   3  12      495.73      530.81      7.62 o 
   2   3  12        9.25        8.31      1.80 o 
   3   3  12      145.91      143.34      4.60 o 
   4   3  12       73.73       77.10      3.85 o 
   5   3  12       31.92       29.41      5.03 o 
  -4   4  12        7.97       16.26      2.97 o 
  -3   4  12       32.24       28.96      2.51 o 
  -2   4  12       13.34       12.10      1.88 o 
  -1   4  12        7.76        7.97      2.35 o 
   0   4  12       14.57       14.53      1.79 o 
   1   4  12        7.75        5.39      1.46 o 
   2   4  12       13.45        7.45      1.87 o 
   3   4  12       32.33       29.47      2.53 o 
   4   4  12        8.02       13.44      2.24 o 
  -4   5  12       66.10       69.09      4.31 o 
  -3   5  12       65.82       63.86      4.50 o 
  -2   5  12       15.37       17.26      2.54 o 
  -1   5  12      383.61      350.20     10.43 o 
   0   5  12       39.95       46.50      3.55 o 
   1   5  12      382.84      343.08      6.38 o 
   2   5  12       15.45       20.46      2.74 o 
   3   5  12       65.95       70.19      3.38 o 
   4   5  12       65.95       64.80      3.44 o 
  -3   6  12       49.03       54.71      4.37 o 
  -2   6  12       75.73       74.32      4.20 o 
  -1   6  12       18.16       20.78      2.51 o 
   0   6  12       42.17       43.47      2.69 o 
   1   6  12       18.31       15.81      2.05 o 
   2   6  12       75.79       74.39      3.67 o 
   3   6  12       48.96       47.09      2.97 o 
  -2   7  12        1.74        2.39      2.44 o 
  -1   7  12       51.52       41.23      2.89 o 
   0   7  12       62.46       60.97      3.20 o 
   1   7  12       51.49       44.07      3.25 o 
   2   7  12        1.71        1.53      4.87 o 
   1   0  13      373.18      428.79      5.76 o 
   2   0  13      230.58      249.21      4.32 o 
   3   0  13        0.36        1.19      1.47 o 
   4   0  13       30.87       31.44      3.26 o 
   5   0  13        9.09       14.28      3.10 o 
  -5   1  13        1.41        2.08      3.89 o 
  -4   1  13       17.48       19.36      2.37 o 
  -3   1  13       62.18       64.77      4.07 o 
  -2   1  13      188.55      187.13      4.33 o 
  -1   1  13       11.67       11.08      1.24 o 
   0   1  13      390.52      426.69      5.26 o 
   1   1  13       11.60       12.76      1.75 o 
   2   1  13      188.73      184.31      9.01 o 
   3   1  13       62.22       66.82      4.97 o 
   4   1  13       17.54       15.20      2.67 o 
   5   1  13        1.38        2.08      2.53 o 
  -5   2  13        4.88        6.10      3.89 o 
  -4   2  13      163.86      169.59      6.00 o 
  -3   2  13       24.84       21.67      2.24 o 
  -2   2  13      409.07      411.03      9.01 o 
  -1   2  13      478.87      470.16      6.52 o 
   0   2  13      428.15      395.64      5.52 o 
   1   2  13      477.94      487.24      9.92 o 
   2   2  13      408.61      413.54      8.11 o 
   3   2  13       24.86       20.11      2.46 o 
   4   2  13      164.09      153.54      8.87 o 
   5   2  13        4.88        8.04      3.17 o 
  -4   3  13       19.49       21.25      3.54 o 
  -3   3  13       30.89       41.23      2.72 o 
  -2   3  13      134.89      143.84      5.73 o 
  -1   3  13      209.68      210.12      4.07 o 
   0   3  13      197.93      173.06      4.12 o 
   1   3  13      210.16      218.75      5.63 o 
   2   3  13      135.28      133.80      4.50 o 
   3   3  13       30.92       43.11      3.03 o 
   4   3  13       19.58       17.90      3.73 o 
  -4   4  13       41.33       35.04      3.05 o 
  -3   4  13       64.18       64.97      3.28 o 
  -2   4  13      173.88      162.07      4.52 o 
  -1   4  13      111.29      120.97      3.78 o 
   0   4  13        0.30        2.39      1.48 o 
   1   4  13      111.15      120.51      4.31 o 
   2   4  13      173.44      168.85      5.02 o 
   3   4  13       64.06       69.22      4.15 o 
   4   4  13       41.30       36.92      2.94 o 
  -3   5  13        7.62        6.14      2.41 o 
  -2   5  13       81.99       87.89      9.12 o 
  -1   5  13      235.30      252.28      8.38 o 
   0   5  13        0.34        1.57      1.56 o 
   1   5  13      235.27      227.92      6.03 o 
   2   5  13       82.33       83.80      3.91 o 
   3   5  13        7.60       11.17      2.40 o 
  -3   6  13       20.26       26.57      3.32 o 
  -2   6  13       64.40       61.39      6.24 o 
  -1   6  13       13.48       16.49      2.27 o 
   0   6  13       89.73       87.05      3.54 o 
   1   6  13       13.44       17.93      5.96 o 
   2   6  13       64.07       69.19      3.69 o 
   3   6  13       20.24       23.71      2.62 o 
  -1   7  13       11.87       11.71      2.31 o 
   0   7  13        1.34        5.39      2.10 o 
   1   7  13       11.92       13.37      2.66 o 
   0   0  14       98.95       88.64      3.83 o 
   1   0  14       17.65       22.27      1.96 o 
   2   0  14       68.82       69.19      2.57 o 
   3   0  14       94.54       87.06      5.23 o 
   4   0  14       83.59       64.47      4.11 o 
   5   0  14        0.47        0.49      2.51 o 
  -5   1  14       16.85       20.26      5.33 o 
  -4   1  14       82.60       82.09      4.68 o 
  -3   1  14      211.75      190.80      4.91 o 
  -2   1  14      390.24      399.10      8.39 o 
  -1   1  14      188.89      206.45      3.93 o 
   0   1  14       66.64       78.11      3.05 o 
   1   1  14      189.01      208.14      4.64 o 
   2   1  14      390.49      375.05     11.06 o 
   3   1  14      211.74      194.87      5.88 o 
   4   1  14       83.04       76.67     10.97 o 
   5   1  14       16.89       16.86      3.09 o 
  -4   2  14        9.63        9.19      2.79 o 
  -3   2  14       88.57       80.68      3.45 o 
  -2   2  14        8.35       11.23      2.39 o 
  -1   2  14      484.37      501.24      6.72 o 
   0   2  14       33.68       39.01      2.24 o 
   1   2  14      484.86      505.46      9.41 o 
   2   2  14        8.35        9.52      2.14 o 
   3   2  14       88.72       81.35      4.10 o 
   4   2  14        9.65        6.11      2.40 o 
  -4   3  14       32.71       36.11      3.63 o 
  -3   3  14       15.59       10.41      2.14 o 
  -2   3  14       84.87       86.82      3.51 o 
  -1   3  14       49.45       43.00      2.18 o 
   0   3  14       30.94       41.73      2.42 o 
   1   3  14       49.57       44.49      3.01 o 
   2   3  14       84.64       75.03      3.75 o 
   3   3  14       15.68       17.30      2.54 o 
   4   3  14       32.61       40.19      5.10 o 
  -4   4  14       79.12       73.53      4.55 o 
  -3   4  14       58.55       65.71      3.40 o 
  -2   4  14      160.24      162.57      5.64 o 
  -1   4  14      714.60      719.45     10.27 o 
   0   4  14      196.22      184.58      5.75 o 
   1   4  14      715.68      701.25     14.29 o 
   2   4  14      160.29      163.39      6.07 o 
   3   4  14       58.93       66.10      3.68 o 
   4   4  14       79.30       70.96      3.94 o 
  -3   5  14       12.12       15.87      3.01 o 
  -2   5  14       82.06       82.68      5.12 o 
  -1   5  14       64.41       71.65      4.18 o 
   0   5  14        0.62       -1.43      1.84 o 
   1   5  14       64.61       64.52      6.74 o 
   2   5  14       81.95       81.03      4.03 o 
   3   5  14       12.07       17.67      2.58 o 
  -2   6  14       37.68       40.47      3.67 o 
  -1   6  14      120.62      118.32      4.38 o 
   0   6  14      249.95      236.36      5.60 o 
   1   6  14      120.77      121.23      4.89 o 
   2   6  14       37.79       44.61      3.29 o 
  -1   7  14       72.24       76.42      4.19 o 
   0   7  14      147.96      169.62      5.06 o 
   1   7  14       72.50       67.70      4.06 o 
   1   0  15        7.13        5.87      1.68 o 
   2   0  15       41.65       57.90      2.89 o 
   3   0  15      262.48      224.49     17.37 o 
   4   0  15       38.76       34.20      4.30 o 
  -4   1  15       94.22       80.28      6.98 o 
  -3   1  15       10.62       15.96      4.70 o 
  -2   1  15      297.42      284.65      5.85 o 
  -1   1  15      194.46      190.34      5.79 o 
   0   1  15       27.07       21.47      2.13 o 
   1   1  15      194.43      200.34      4.67 o 
   2   1  15      297.42      288.05      7.05 o 
   3   1  15       10.62       15.91      2.72 o 
   4   1  15       94.13      101.06      4.99 o 
  -4   2  15      175.01      202.66      8.55 o 
  -3   2  15      302.55      273.19      6.25 o 
  -2   2  15      130.24      109.62      3.90 o 
  -1   2  15      282.52      266.47     12.27 o 
   0   2  15      108.72      101.21      4.08 o 
   1   2  15      282.81      273.01      7.87 o 
   2   2  15      130.24      111.60      4.52 o 
   3   2  15      302.81      270.22      7.13 o 
   4   2  15      174.71      202.09      6.56 o 
  -4   3  15      175.25      174.60      6.70 o 
  -3   3  15      108.83      128.42      4.53 o 
  -2   3  15      392.89      384.08     11.27 o 
  -1   3  15       98.04      104.50      3.25 o 
   0   3  15      214.97      244.47      5.36 o 
   1   3  15       98.09      106.46      4.43 o 
   2   3  15      393.22      385.86     11.79 o 
   3   3  15      109.08      114.83      4.83 o 
   4   3  15      175.04      176.36      7.62 o 
  -3   4  15       63.21       60.96      3.44 o 
  -2   4  15       49.44       47.68      4.23 o 
  -1   4  15      261.34      252.07      8.85 o 
   0   4  15      201.55      213.79      7.30 o 
   1   4  15      261.53      241.86     20.93 o 
   2   4  15       49.61       50.43      3.44 o 
   3   4  15       63.44       63.94      5.85 o 
  -3   5  15        6.05        5.10      2.69 o 
  -2   5  15       49.87       48.39      4.79 o 
  -1   5  15        9.24       11.28      2.17 o 
   0   5  15       47.87       51.53      2.98 o 
   1   5  15        9.21       12.38      2.54 o 
   2   5  15       49.77       44.75      3.38 o 
   3   5  15        6.05        5.03      2.34 o 
  -2   6  15       57.07       55.49      6.39 o 
  -1   6  15        4.86        2.85      2.05 o 
   0   6  15      349.45      360.56     18.12 o 
   1   6  15        4.87        8.56      2.53 o 
   2   6  15       57.47       55.14      3.75 o 
   0   0  16     3012.45     2786.97     49.22 o 
   1   0  16       48.66       51.57      2.79 o 
   2   0  16      238.64      222.10      8.29 o 
   3   0  16      418.10      455.41      9.93 o 
   4   0  16        0.57       -0.96      3.75 o 
  -4   1  16       41.87       35.36      5.74 o 
  -3   1  16        9.60       10.75      4.21 o 
  -2   1  16      113.73      110.53      5.39 o 
  -1   1  16      307.82      305.66     12.29 o 
   0   1  16       28.26       29.66      2.35 o 
   1   1  16      307.74      312.35      6.51 o 
   2   1  16      113.78       99.07      4.58 o 
   3   1  16        9.60        4.17      2.43 o 
   4   1  16       41.89       33.09      3.58 o 
  -4   2  16        1.81       -0.30      3.78 o 
  -3   2  16      196.23      196.77      6.56 o 
  -2   2  16      145.79      134.77      5.66 o 
  -1   2  16       20.02       19.11      8.92 o 
   0   2  16      780.35      736.76     22.07 o 
   1   2  16       19.87       12.77      2.51 o 
   2   2  16      145.59      136.18     10.11 o 
   3   2  16      196.36      204.03      6.45 o 
   4   2  16        1.81       -0.11      2.34 o 
  -4   3  16      170.46      159.35     10.13 o 
  -3   3  16       74.51       76.87      5.45 o 
  -2   3  16      106.07       99.96      5.52 o 
  -1   3  16       82.16       97.35      4.63 o 
   0   3  16       48.06       46.87      3.63 o 
   1   3  16       82.29       90.02      4.48 o 
   2   3  16      106.47      103.70     12.33 o 
   3   3  16       74.18       72.95      4.28 o 
   4   3  16      170.39      180.37      6.31 o 
  -3   4  16      109.13      107.21      5.34 o 
  -2   4  16       26.76       34.17      4.04 o 
  -1   4  16       68.83       66.85      6.85 o 
   0   4  16       63.73       69.78      9.94 o 
   1   4  16       68.75       70.73      9.64 o 
   2   4  16       26.72       38.91      3.24 o 
   3   4  16      109.05      111.50      8.92 o 
  -2   5  16      176.89      181.20      6.65 o 
  -1   5  16       90.64       86.72      4.81 o 
   0   5  16        0.05        1.74      2.27 o 
   1   5  16       91.00       86.71      4.51 o 
   2   5  16      177.13      171.90      5.82 o 
  -1   6  16       36.50       38.96      3.82 o 
   0   6  16       14.37       13.93      2.87 o 
   1   6  16       36.66       33.75      4.87 o 
   1   0  17       62.64       49.34      5.00 o 
   2   0  17       11.53       11.42      4.08 o 
   3   0  17        0.01       -0.05      3.50 o 
   4   0  17       54.75       59.92      6.61 o 
  -4   1  17       17.09       23.66      5.56 o 
  -3   1  17      149.87      157.18      9.01 o 
  -2   1  17      100.52       99.63      4.92 o 
  -1   1  17      147.81      150.13      5.52 o 
   0   1  17       28.06       32.19      3.25 o 
   1   1  17      148.06      146.57      5.31 o 
   2   1  17      100.75       94.99      4.69 o 
   3   1  17      149.60      145.75      5.80 o 
   4   1  17       16.98       24.57      3.42 o 
  -4   2  17        9.56        9.70      5.01 o 
  -3   2  17       10.68       12.65      4.71 o 
  -2   2  17       13.27       13.52      2.91 o 
  -1   2  17      243.52      222.14      7.59 o 
   0   2  17        1.50        5.34      2.24 o 
   1   2  17      244.05      245.71     23.48 o 
   2   2  17       13.39       13.57      2.67 o 
   3   2  17       10.56       13.00      3.71 o 
   4   2  17        9.69        6.44      4.89 o 
  -3   3  17      104.28       96.68      4.30 o 
  -2   3  17        3.28        0.62      1.89 o 
  -1   3  17       99.15      114.00      7.60 o 
   0   3  17        0.78        1.22      2.25 o 
   1   3  17       99.22      101.33      4.67 o 
   2   3  17        3.32        5.56      3.08 o 
   3   3  17      104.13       97.75      5.28 o 
  -3   4  17       25.43       34.92      3.79 o 
  -2   4  17        6.39       13.60      3.03 o 
  -1   4  17       58.23       46.95      5.79 o 
   0   4  17      233.24      224.61     15.74 o 
   1   4  17       58.20       52.18      3.85 o 
   2   4  17        6.32        8.74      2.58 o 
   3   4  17       25.56       26.90      4.41 o 
  -2   5  17       76.35       78.11      7.50 o 
   0   5  17       36.63       40.66      3.74 o 
   1   5  17      129.10      138.08      5.72 o 
   2   5  17       76.25       73.82      4.29 o 
   0   6  17       12.28       11.75      3.09 o 
   0   0  18        1.30        0.67      2.98 o 
   1   0  18      333.63      314.90      8.20 o 
   2   0  18        0.20       -0.17      3.60 o 
   3   0  18       39.09       45.18      5.94 o 
   4   0  18       12.33        6.89      4.70 o 
  -3   1  18       13.18       19.62      4.86 o 
  -2   1  18      141.17      161.56      8.75 o 
  -1   1  18       36.90       38.42      3.59 o 
   0   1  18        2.03        1.55      2.85 o 
   1   1  18       36.86       46.09      5.46 o 
   2   1  18      141.29      150.00      5.83 o 
   3   1  18       13.01       16.15      3.09 o 
  -3   2  18        8.16        3.23      4.50 o 
  -2   2  18       58.44       52.20      4.17 o 
  -1   2  18      187.26      192.97      6.50 o 
   0   2  18        0.42        0.49      3.56 o 
   1   2  18      187.25      175.57      8.46 o 
   2   2  18       58.42       51.58      3.84 o 
   3   2  18        8.14        8.67      3.09 o 
  -3   3  18       39.50       40.38      6.46 o 
  -2   3  18       10.08        5.59      4.05 o 
  -1   3  18      112.91      116.82      7.71 o 
   0   3  18      127.42      124.91      8.19 o 
   1   3  18      113.15      116.52      9.95 o 
   2   3  18       10.09        6.64      2.60 o 
   3   3  18       39.47       36.51      3.65 o 
  -2   4  18       89.73      106.13      8.09 o 
  -1   4  18       77.23       67.70      6.51 o 
   0   4  18       44.21       46.59      6.11 o 
   1   4  18       77.52       80.75      4.79 o 
   2   4  18       89.27       90.77      4.85 o 
  -1   5  18       66.01       64.38      6.88 o 
   0   5  18       35.94       33.60      6.57 o 
   1   5  18       66.09       58.08      4.27 o 
   1   0  19        1.27        1.18      2.53 o 
   2   0  19       17.21       25.51      5.34 o 
   3   0  19       56.08       51.47      6.54 o 
  -3   1  19        5.53       -1.03      4.01 o 
  -2   1  19       71.49       75.56      6.68 o 
  -1   1  19        4.96        2.24      2.80 o 
   0   1  19        5.05        1.06      2.44 o 
   1   1  19        4.98        1.80      3.73 o 
   2   1  19       71.89       63.61      6.25 o 
   3   1  19        5.46        0.87      3.88 o 
  -3   2  19       48.21       40.82      6.34 o 
  -2   2  19      126.50      123.90      5.99 o 
  -1   2  19      183.67      196.30     11.01 o 
   0   2  19       16.89       17.85      4.45 o 
   1   2  19      183.52      216.87      9.99 o 
   2   2  19      126.67      132.12      7.96 o 
   3   2  19       47.96       43.42      4.08 o 
  -2   3  19       49.29       53.60      6.47 o 
  -1   3  19       38.67       28.09      5.16 o 
   0   3  19        0.26       -4.36      3.28 o 
   1   3  19       38.73       36.40      3.98 o 
   2   3  19       49.48       50.75      7.48 o 
  -2   4  19       22.27       22.12      5.32 o 
  -1   4  19       31.26       35.61      5.75 o 
   0   4  19       19.52       15.68      4.61 o 
   1   4  19       31.38       30.07      3.61 o 
   2   4  19       22.39       18.42      4.65 o 
   0   5  19       16.25       19.36      5.13 o 
   0   0  20      795.12      767.25     19.92 o 
   1   0  20       30.57       24.73      5.15 o 
   2   0  20       76.48       77.63      7.18 o 
   3   0  20        3.00       -2.28      4.35 o 
  -3   1  20        1.66       -3.17      4.35 o 
  -2   1  20       12.19       14.47      4.88 o 
  -1   1  20       70.93       77.48      4.94 o 
   0   1  20        4.33        2.73      3.89 o 
   1   1  20       70.82       80.14      7.00 o 
   2   1  20       12.24        5.87      4.11 o 
   3   1  20        1.66        0.74      4.55 o 
  -2   2  20       24.36       25.83      3.83 o 
  -1   2  20        6.25       10.05      4.39 o 
   0   2  20      325.75      312.82     12.43 o 
   1   2  20        6.23        2.52      4.18 o 
   2   2  20       24.47       17.96      4.84 o 
  -2   3  20       15.92       18.33      5.04 o 
  -1   3  20       93.15      101.51      7.96 o 
   0   3  20      284.44      293.38     12.37 o 
   1   3  20       93.41       93.79      7.57 o 
   2   3  20       16.00       16.26      3.21 o 
  -1   4  20        6.64       10.93      4.89 o 
   0   4  20      110.67       84.23      7.57 o 
   1   4  20        6.60        4.67      2.95 o 
   1   0  21       15.97       12.32      4.64 o 
   2   0  21        2.28        5.39      4.44 o 
  -2   1  21       11.09        6.92      4.66 o 
  -1   1  21       80.01       70.52      6.14 o 
   0   1  21       24.18       18.43      4.82 o 
   1   1  21       79.87       74.81      7.23 o 
   2   1  21       11.13        9.91      4.45 o 
  -2   2  21       20.67       24.39      5.55 o 
  -1   2  21       67.16       75.29      7.38 o 
   0   2  21       32.69       36.11      5.70 o 
   1   2  21       67.28       71.28      6.85 o 
   2   2  21       20.63       27.40      5.77 o 
  -1   3  21       22.78       29.77      5.89 o 
   0   3  21       32.10       42.78      6.07 o 
   1   3  21       22.68       23.19      5.26 o 
   0   0  22      139.65      123.01      8.99 o 
   1   0  22        5.65        9.31      4.53 o 
  -1   1  22       52.05       47.88      6.35 o 
   0   1  22      235.30      211.10     10.73 o 
   1   1  22       52.21       49.38      6.61 o 
  -1   2  22       34.60       44.81      6.64 o 
   0   2  22        6.73        0.97      4.53 o 
   1   2  22       34.53       43.13      6.47 o 
                                                 
